# Supplementary material for: Demonstrating the utility of Escherichia coli asymptomatic bacteriuria isolates’ virulence profile towards diagnosis and management—A preliminary analysis
Source: PLoS One. 2022 May 6;17(5):e0267296. doi: 10.1371/journal.pone.0267296 (PMC9075641; doi:10.1371/journal.pone.0267296)
Supplement: S1 File — (XLSX) [file pone.0267296.s001.xlsx]

## Sheet: Sheet1
		Virulence genes												Antibiotic resistance
Isolates	Phyogroup	fimH	sfa	papC	iroN	fyuA	chuA	cnf	hlyA	sat	ompT	kpsMTII	usp	Ampicillin	Amoxicillin-clavulanate	Ampicillin-Sulbactam	Piperacillin- Tazobactam	Ceforoxime	Cefoxitin	Cefotaxime	Cefepime	Ceftriaxone	Aztreonam	Imipenem	Amikacin	Gentamicin	Norfloxacin	Co-trimazaxole
EC055	Group E	1	0	0	0	0	1	0	0	0	1	0	1	Resistant	Resistant	Sensitive	Sensitive	Sensitive	Sensitive	Sensitive	Sensitive	Sensitive	Sensitive	Sensitive	Sensitive	Sensitive	Sensitive	Resistant
EC056	Group A	1	0	0	0	1	0	0	0	0	0	0	0	Sensitive	Sensitive	Sensitive	Sensitive	Sensitive	Sensitive	Sensitive	Sensitive	Sensitive	Sensitive	Sensitive	Sensitive	Sensitive	Sensitive	Sensitive
EC057	Unknown	1	0	0	1	0	1	0	0	0	1	0	0	Resistant	Resistant	Sensitive	Sensitive	Sensitive	Sensitive	Sensitive	Sensitive	Sensitive	Sensitive	Sensitive	Sensitive	Sensitive	Sensitive	Resistant
EC058	Unknown	1	0	0	0	1	1	0	0	0	0	1	1	Resistant	Sensitive	Sensitive	Sensitive	Sensitive	Sensitive	Sensitive	Sensitive	Sensitive	Sensitive	Sensitive	Resistant	Sensitive	Sensitive	Sensitive
EC059	Group B2	0	0	0	0	0	0	0	0	0	0	0	0	Sensitive	Sensitive	Sensitive	Sensitive	Sensitive	Sensitive	Sensitive	Sensitive	Sensitive	Sensitive	Sensitive	Sensitive	Sensitive	Sensitive	Sensitive
EC060	Group B2	1	0	1	1	1	1	1	1	0	1	1	1	Resistant	Sensitive	Sensitive	Sensitive	Sensitive	Sensitive	Sensitive	Sensitive	Sensitive	Sensitive	Sensitive	Sensitive	Sensitive	Sensitive	Sensitive
EC061	Group B2	1	0	0	0	1	0	0	0	0	0	0	0	Resistant	Resistant	Sensitive	Resistant	Sensitive	Resistant	Sensitive	Sensitive	Sensitive	Sensitive	Resistant	Sensitive	Sensitive	Sensitive	Sensitive
EC062	Group B1	1	0	0	0	0	0	0	0	0	0	0	0	Resistant	Resistant	Resistant	Sensitive	Sensitive	Sensitive	Sensitive	Sensitive	Sensitive	Sensitive	Sensitive	Sensitive	Sensitive	Sensitive	Resistant
EC063	Group E	1	0	0	0	0	1	0	0	0	0	0	0	Resistant	Resistant	Sensitive	Sensitive	Sensitive	Sensitive	Sensitive	Resistant	Sensitive	Sensitive	Sensitive	Sensitive	Sensitive	Sensitive	Resistant
EC064	Group B2	1	0	0	0	1	1	0	0	0	0	1	1	Resistant	Sensitive	Sensitive	Sensitive	Sensitive	Sensitive	Sensitive	Sensitive	Sensitive	Sensitive	Sensitive	Sensitive	Sensitive	Sensitive	Resistant
EC065	Group B2	1	0	0	1	1	1	0	1	0	0	0	0	Resistant	Resistant	Sensitive	Sensitive	Sensitive	Sensitive	Sensitive	Sensitive	Sensitive	Sensitive	Sensitive	Sensitive	Sensitive	Sensitive	Sensitive
EC066	Group A	1	0	0	0	0	0	0	0	0	0	0	0	Resistant	Sensitive	Sensitive	Sensitive	Sensitive	Sensitive	Sensitive	Sensitive	Sensitive	Sensitive	Sensitive	Sensitive	Sensitive	Sensitive	Sensitive
EC067	Group B2	1	1	1	1	1	1	1	1	0	0	1	1	Sensitive	Sensitive	Sensitive	Sensitive	Sensitive	Sensitive	Sensitive	Sensitive	Sensitive	Sensitive	Sensitive	Resistant	Sensitive	Sensitive	Sensitive
EC068	Group B1	1	0	0	0	1	0	0	0	0	0	0	0	Sensitive	Sensitive	Sensitive	Sensitive	Sensitive	Sensitive	Sensitive	Sensitive	Sensitive	Sensitive	Sensitive	Resistant	Sensitive	Sensitive	Sensitive
EC069	Group A	0	1	0	0	0	0	0	0	0	0	0	0	Resistant	Sensitive	Sensitive	Sensitive	Sensitive	Sensitive	Sensitive	Sensitive	Sensitive	Sensitive	Sensitive	Resistant	Sensitive	Sensitive	Sensitive
EC070	Group B1	0	0	0	0	0	0	0	0	0	0	0	0	Sensitive	Sensitive	Sensitive	Sensitive	Sensitive	Sensitive	Sensitive	Sensitive	Sensitive	Sensitive	Sensitive	Resistant	Sensitive	Sensitive	Sensitive
EC071	Group B2	1	0	0	0	0	1	0	0	0	0	0	0	Sensitive	Sensitive	Sensitive	Sensitive	Sensitive	Sensitive	Sensitive	Sensitive	Sensitive	Sensitive	Sensitive	Sensitive	Sensitive	Sensitive	Sensitive
EC072	Group A	1	0	0	0	0	0	0	0	0	0	0	0	Sensitive	Sensitive	Sensitive	Sensitive	Sensitive	Sensitive	Sensitive	Sensitive	Sensitive	Sensitive	Sensitive	Sensitive	Sensitive	Sensitive	Sensitive
EC073	Clade 1	1	0	0	0	0	1	0	0	0	0	0	0	Sensitive	Sensitive	Sensitive	Sensitive	Sensitive	Sensitive	Sensitive	Sensitive	Sensitive	Sensitive	Sensitive	Sensitive	Sensitive	Sensitive	Sensitive
EC074	Group E	0	0	0	0	0	1	0	0	0	0	1	1	Sensitive	Sensitive	Sensitive	Sensitive	Sensitive	Sensitive	Sensitive	Sensitive	Sensitive	Sensitive	Sensitive	Resistant	Sensitive	Sensitive	Sensitive
EC075	Group A	0	0	0	1	0	0	0	1	0	0	0	0	Resistant	Resistant	Sensitive	Sensitive	Resistant	Resistant	Resistant	Resistant	Resistant	Sensitive	Sensitive	Sensitive	Sensitive	Resistant	Resistant
EC076	Group B2	0	1	1	1	0	1	1	1	0	0	1	1	Resistant	Resistant	Resistant	Sensitive	Sensitive	Sensitive	Sensitive	Sensitive	Sensitive	Sensitive	Sensitive	Resistant	Sensitive	Sensitive	Resistant
EC077	Group D	1	0	0	0	0	1	0	0	0	0	0	0	Resistant	Resistant	Sensitive	Sensitive	Sensitive	Sensitive	Sensitive	Sensitive	Sensitive	Sensitive	Sensitive	Sensitive	Sensitive	Sensitive	Sensitive
EC078	Group B2	0	0	1	1	0	1	0	1	0	0	1	1	Resistant	Sensitive	Sensitive	Sensitive	Sensitive	Sensitive	Resistant	Sensitive	Sensitive	Sensitive	Sensitive	Sensitive	Sensitive	Sensitive	Resistant
EC079	Group B2	0	0	0	0	0	1	0	0	0	1	0	0	Resistant	Sensitive	Sensitive	Sensitive	Sensitive	Sensitive	Sensitive	Sensitive	Sensitive	Sensitive	Sensitive	Resistant	Sensitive	Sensitive	Resistant
EC080	Group B2	0	0	0	1	0	1	1	1	0	0	0	1	Sensitive	Sensitive	Sensitive	Sensitive	Sensitive	Sensitive	Resistant	Sensitive	Sensitive	Sensitive	Sensitive	Sensitive	Sensitive	Sensitive	Resistant
EC081	Group A	0	0	0	0	0	0	0	0	0	0	0	0	Sensitive	Sensitive	Sensitive	Sensitive	Sensitive	Sensitive	Sensitive	Resistant	Sensitive	Sensitive	Sensitive	Sensitive	Sensitive	Sensitive	Resistant
EC082	Group D	1	0	1	0	1	1	0	0	0	1	0	0	Sensitive	Sensitive	Sensitive	Sensitive	Sensitive	Sensitive	Sensitive	Sensitive	Sensitive	Sensitive	Sensitive	Sensitive	Sensitive	Sensitive	Sensitive
EC083	Group B2	0	1	0	1	0	1	1	1	0	0	0	1	Resistant	Sensitive	Sensitive	Sensitive	Sensitive	Sensitive	Sensitive	Sensitive	Sensitive	Sensitive	Sensitive	Sensitive	Sensitive	Sensitive	Sensitive
EC084	Group D	0	0	0	1	0	1	0	1	0	0	1	1	Resistant	Sensitive	Resistant	Sensitive	Sensitive	Sensitive	Sensitive	Sensitive	Sensitive	Sensitive	Sensitive	Sensitive	Sensitive	Sensitive	Sensitive
EC085	Group A	0	0	0	0	0	0	0	0	0	0	0	0	Resistant	Sensitive	Sensitive	Sensitive	Sensitive	Sensitive	Sensitive	Sensitive	Sensitive	Sensitive	Sensitive	Resistant	Sensitive	Sensitive	Resistant
EC086	Group B2	1	0	0	0	1	1	0	0	0	0	1	1	Resistant	Sensitive	Sensitive	Sensitive	Sensitive	Sensitive	Sensitive	Sensitive	Sensitive	Sensitive	Sensitive	Sensitive	Sensitive	Sensitive	Sensitive
EC087	Group B2	0	0	0	0	0	0	0	0	0	0	0	1	Resistant	Sensitive	Sensitive	Sensitive	Sensitive	Sensitive	Sensitive	Sensitive	Sensitive	Sensitive	Sensitive	Sensitive	Sensitive	Sensitive	Sensitive
EC088	Group D	1	0	0	0	0	1	0	0	0	1	0	0	Resistant	Resistant	Resistant	Sensitive	Resistant	Resistant	Resistant	Sensitive	Sensitive	Sensitive	Sensitive	Sensitive	Sensitive	Sensitive	Resistant
EC089	Group B2	0	1	0	1	0	1	1	1	0	0	0	1	Sensitive	Sensitive	Sensitive	Sensitive	Sensitive	Sensitive	Sensitive	Sensitive	Sensitive	Sensitive	Sensitive	Sensitive	Sensitive	Sensitive	Resistant
EC090	Group B2	1	0	1	1	1	1	1	1	0	0	1	1	Resistant	Sensitive	Sensitive	Sensitive	Sensitive	Sensitive	Sensitive	Sensitive	Sensitive	Sensitive	Sensitive	Sensitive	Sensitive	Sensitive	Resistant
EC091	Group B1	1	0	1	1	1	0	1	1	0	0	1	0	Sensitive	Sensitive	Sensitive	Sensitive	Sensitive	Sensitive	Sensitive	Sensitive	Sensitive	Sensitive	Sensitive	Sensitive	Sensitive	Sensitive	Resistant
EC092	Group B1	1	0	0	0	0	0	0	0	0	1	0	0	Resistant	Resistant	Sensitive	Sensitive	Sensitive	Sensitive	Sensitive	Sensitive	Sensitive	Sensitive	Sensitive	Sensitive	Sensitive	Sensitive	Resistant
EC093	Group D	0	0	0	1	0	1	0	1	0	0	1	1	Resistant	Resistant	Resistant	Resistant	Sensitive	Sensitive	Sensitive	Sensitive	Sensitive	Sensitive	Resistant	Resistant	Sensitive	Sensitive	Resistant
EC094	Group D	1	0	0	0	0	1	0	0	0	0	1	0	Resistant	Sensitive	Sensitive	Sensitive	Sensitive	Sensitive	Sensitive	Sensitive	Sensitive	Sensitive	Sensitive	Resistant	Sensitive	Sensitive	Sensitive
EC095	Group B2	1	0	1	1	0	1	1	1	0	0	1	1	Resistant	Resistant	Sensitive	Sensitive	Sensitive	Sensitive	Sensitive	Sensitive	Sensitive	Sensitive	Resistant	Sensitive	Sensitive	Sensitive	Sensitive
EC096	Group D	0	0	0	0	0	1	0	0	0	0	0	0	Resistant	Resistant	Resistant	Sensitive	Resistant	Resistant	Resistant	Sensitive	Sensitive	Sensitive	Sensitive	Resistant	Sensitive	Sensitive	Resistant
EC097	Group B1	1	0	0	1	0	0	0	1	0	0	0	0	Resistant	Resistant	Sensitive	Sensitive	Resistant	Sensitive	Resistant	Sensitive	Resistant	Resistant	Sensitive	Sensitive	Resistant	Resistant	Sensitive
EC098	Group E	0	0	0	0	0	1	0	0	0	0	0	0	Resistant	Resistant	Resistant	Sensitive	Resistant	Resistant	Resistant	Sensitive	Sensitive	Sensitive	Resistant	Sensitive	Sensitive	Sensitive	Resistant
EC099	Group B2	0	0	0	0	0	1	0	0	0	0	1	1	Resistant	Sensitive	Sensitive	Sensitive	Resistant	Sensitive	Sensitive	Sensitive	Sensitive	Sensitive	Sensitive	Sensitive	Sensitive	Sensitive	Resistant
EC100	Group B2	0	0	0	0	0	1	0	0	0	0	1	1	Sensitive	Sensitive	Sensitive	Sensitive	Resistant	Sensitive	Sensitive	Sensitive	Sensitive	Sensitive	Sensitive	Sensitive	Sensitive	Sensitive	Sensitive
EC101	Group B2	0	0	1	1	0	1	1	0	0	0	1	1	Resistant	Sensitive	Sensitive	Sensitive	Sensitive	Sensitive	Sensitive	Sensitive	Sensitive	Sensitive	Sensitive	Sensitive	Sensitive	Sensitive	Sensitive
EC102	Group B2	0	0	1	0	0	1	1	0	0	0	0	1	Sensitive	Sensitive	Sensitive	Sensitive	Sensitive	Sensitive	Sensitive	Sensitive	Sensitive	Sensitive	Sensitive	Resistant	Sensitive	Sensitive	Sensitive
EC103	Group B2	1	0	0	1	1	1	1	0	0	0	1	1	Resistant	Sensitive	Sensitive	Sensitive	Sensitive	Sensitive	Sensitive	Sensitive	Sensitive	Sensitive	Sensitive	Sensitive	Sensitive	Sensitive	Sensitive
EC104	Group B2	0	0	0	0	0	1	1	0	0	0	1	1	Resistant	Sensitive	Sensitive	Sensitive	Resistant	Sensitive	Sensitive	Sensitive	Sensitive	Resistant	Resistant	Resistant	Sensitive	Sensitive	Sensitive
EC105	Group D	0	0	1	1	0	1	0	0	0	0	0	0	Resistant	Sensitive	Sensitive	Resistant	Resistant	Sensitive	Sensitive	Sensitive	Sensitive	Sensitive	Resistant	Resistant	Sensitive	Sensitive	Sensitive
EC106	Group A	1	1	0	1	0	0	1	0	0	0	1	0	Resistant	Sensitive	Sensitive	Sensitive	Sensitive	Sensitive	Sensitive	Sensitive	Sensitive	Sensitive	Resistant	Sensitive	Sensitive	Sensitive	Sensitive
EC107	Group A	1	0	0	0	1	1	0	0	1	0	0	0	Resistant	Resistant	Sensitive	Sensitive	Resistant	Sensitive	Resistant	Sensitive	Resistant	Resistant	Sensitive	Resistant	Sensitive	Resistant	Resistant
EC108	Group A	1	0	0	0	0	1	0	0	0	0	0	0	Resistant	Resistant	Resistant	Sensitive	Sensitive	Sensitive	Sensitive	Sensitive	Sensitive	Sensitive	Sensitive	Sensitive	Sensitive	Sensitive	Resistant
EC109	Group B1	1	0	1	0	0	0	0	1	0	0	0	0	Resistant	Resistant	Sensitive	Sensitive	Resistant	Sensitive	Sensitive	Sensitive	Sensitive	Sensitive	Sensitive	Sensitive	Sensitive	Sensitive	Sensitive
EC110	Group B2	1	1	0	1	0	1	1	0	0	0	1	0	Resistant	Resistant	Sensitive	Sensitive	Sensitive	Sensitive	Sensitive	Sensitive	Sensitive	Sensitive	Sensitive	Resistant	Sensitive	Sensitive	Sensitive
EC111	Group A	0	0	1	0	0	0	0	1	0	0	0	0	Sensitive	Sensitive	Sensitive	Sensitive	Sensitive	Sensitive	Sensitive	Sensitive	Sensitive	Sensitive	Sensitive	Sensitive	Sensitive	Sensitive	Resistant
EC112	Group B2	1	1	0	1	1	1	1	0	0	0	1	1	Resistant	Resistant	Resistant	Resistant	Resistant	Resistant	Resistant	Sensitive	Resistant	Resistant	Resistant	Resistant	Resistant	Sensitive	Sensitive
EC113	Group A	0	0	0	0	0	0	0	0	0	0	0	0	Resistant	Sensitive	Sensitive	Sensitive	Sensitive	Sensitive	Sensitive	Sensitive	Sensitive	Sensitive	Sensitive	Sensitive	Sensitive	Sensitive	Sensitive
EC114	Group A	0	0	0	0	0	0	0	0	0	0	0	0	Resistant	Resistant	Sensitive	Resistant	Resistant	Sensitive	Sensitive	Sensitive	Resistant	Resistant	Resistant	Resistant	Sensitive	Sensitive	Sensitive
EC115	Group A	1	0	1	1	1	0	0	1	0	0	0	0	Resistant	Sensitive	Sensitive	Sensitive	Sensitive	Sensitive	Sensitive	Resistant	Sensitive	Sensitive	Sensitive	Sensitive	Sensitive	Sensitive	Sensitive
EC116	Group B2	1	0	0	1	0	0	0	0	0	0	1	1	Resistant	Resistant	Resistant	Resistant	Resistant	Sensitive	Resistant	Resistant	Resistant	Resistant	Resistant	Sensitive	Resistant	Sensitive	Sensitive
EC117	Group B1	1	0	0	0	0	0	0	0	0	0	0	0	Resistant	Sensitive	Sensitive	Sensitive	Sensitive	Sensitive	Sensitive	Sensitive	Sensitive	Sensitive	Sensitive	Sensitive	Sensitive	Sensitive	Sensitive
EC118	Group C	1	0	1	0	0	0	0	1	0	0	0	0	Sensitive	Sensitive	Sensitive	Sensitive	Sensitive	Sensitive	Sensitive	Sensitive	Sensitive	Sensitive	Sensitive	Resistant	Sensitive	Sensitive	Sensitive
EC119	Group B2	1	1	0	1	1	1	0	0	0	0	1	1	Resistant	Resistant	Resistant	Resistant	Resistant	Resistant	Resistant	Resistant	Resistant	Resistant	Resistant	Sensitive	Sensitive	Sensitive	Sensitive
EC120	Group B1	1	0	0	0	0	0	0	0	0	0	0	0	Resistant	Resistant	Resistant	Resistant	Resistant	Resistant	Resistant	Resistant	Resistant	Resistant	Resistant	Sensitive	Resistant	Sensitive	Sensitive
EC121	Group B2	1	0	0	0	1	1	0	0	0	1	1	1	Resistant	Resistant	Sensitive	Sensitive	Sensitive	Sensitive	Sensitive	Sensitive	Sensitive	Sensitive	Sensitive	Resistant	Sensitive	Sensitive	Sensitive
EC122	Group F	1	0	0	0	1	1	0	0	1	0	1	0	Sensitive	Sensitive	Sensitive	Sensitive	Sensitive	Sensitive	Sensitive	Sensitive	Sensitive	Sensitive	Sensitive	Sensitive	Sensitive	Sensitive	Resistant
EC123	Group A	1	0	0	0	1	0	0	0	0	0	0	1	Resistant	Sensitive	Sensitive	Sensitive	Sensitive	Sensitive	Resistant	Resistant	Sensitive	Sensitive	Sensitive	Resistant	Sensitive	Sensitive	Sensitive
EC124	Group F	1	0	1	0	1	1	0	1	1	0	1	0	Sensitive	Sensitive	Sensitive	Sensitive	Sensitive	Sensitive	Sensitive	Sensitive	Sensitive	Sensitive	Sensitive	Resistant	Sensitive	Sensitive	Resistant
EC125	Group B2	1	1	0	1	1	1	1	0	0	0	1	1	Resistant	Sensitive	Sensitive	Sensitive	Sensitive	Sensitive	Sensitive	Sensitive	Sensitive	Sensitive	Sensitive	Resistant	Sensitive	Sensitive	Sensitive
EC126	Group C	0	1	0	0	0	0	0	0	0	1	0	1	Resistant	Resistant	Resistant	Sensitive	Sensitive	Sensitive	Resistant	Sensitive	Sensitive	Sensitive	Sensitive	Sensitive	Sensitive	Sensitive	Resistant
EC127	Group C	1	1	0	0	0	0	0	0	0	0	0	0	Sensitive	Sensitive	Sensitive	Sensitive	Sensitive	Sensitive	Sensitive	Sensitive	Sensitive	Sensitive	Sensitive	Sensitive	Sensitive	Sensitive	Sensitive
EC128	Clade 1	1	0	0	0	1	1	0	0	0	0	0	0	Resistant	Resistant	Sensitive	Sensitive	Sensitive	Sensitive	Sensitive	Sensitive	Sensitive	Sensitive	Sensitive	Resistant	Sensitive	Sensitive	Sensitive
EC129	Group E	0	0	0	0	0	1	0	0	0	0	1	0	Resistant	Resistant	Sensitive	Resistant	Sensitive	Sensitive	Sensitive	Sensitive	Sensitive	Sensitive	Sensitive	Sensitive	Sensitive	Sensitive	Sensitive
EC130	Group B1	1	0	0	1	0	0	0	1	0	0	0	0	Resistant	Resistant	Resistant	Sensitive	Resistant	Resistant	Resistant	Sensitive	Resistant	Resistant	Sensitive	Sensitive	Sensitive	Resistant	Resistant
EC131	Group B1	0	0	0	0	0	0	0	0	0	0	0	0	Resistant	Resistant	Sensitive	Sensitive	Sensitive	Sensitive	Sensitive	Sensitive	Sensitive	Sensitive	Sensitive	Sensitive	Sensitive	Sensitive	Resistant
EC132	Group B1	1	1	1	1	1	0	1	1	0	0	0	0	Resistant	Resistant	Sensitive	Sensitive	Sensitive	Sensitive	Sensitive	Sensitive	Sensitive	Sensitive	Sensitive	Sensitive	Sensitive	Sensitive	Resistant
EC133	Group B2	1	1	0	1	0	1	0	1	0	0	0	0	Resistant	Resistant	Sensitive	Sensitive	Sensitive	Sensitive	Sensitive	Resistant	Sensitive	Sensitive	Sensitive	Sensitive	Sensitive	Sensitive	Resistant
EC134	Group B2	1	1	0	1	1	1	1	1	0	0	1	1	Sensitive	Sensitive	Sensitive	Sensitive	Sensitive	Sensitive	Sensitive	Sensitive	Sensitive	Sensitive	Sensitive	Sensitive	Sensitive	Sensitive	Sensitive
EC135	Group B1	1	0	0	0	0	0	1	0	0	0	0	0	Resistant	Sensitive	Sensitive	Sensitive	Sensitive	Sensitive	Sensitive	Sensitive	Sensitive	Sensitive	Sensitive	Sensitive	Sensitive	Sensitive	Sensitive
EC136	Group B2	1	1	0	1	0	1	0	1	0	0	1	1	Sensitive	Sensitive	Sensitive	Sensitive	Resistant	Sensitive	Sensitive	Sensitive	Sensitive	Sensitive	Sensitive	Sensitive	Sensitive	Resistant	Sensitive
EC137	Group E	1	0	0	0	1	1	0	0	0	1	0	0	Sensitive	Sensitive	Sensitive	Resistant	Sensitive	Sensitive	Sensitive	Sensitive	Sensitive	Sensitive	Sensitive	Resistant	Sensitive	Sensitive	Sensitive
EC138	Group A	1	0	1	0	1	0	0	0	1	0	1	0	Sensitive	Sensitive	Sensitive	Sensitive	Sensitive	Sensitive	Sensitive	Sensitive	Sensitive	Sensitive	Sensitive	Sensitive	Sensitive	Sensitive	Sensitive
EC139	Group B2	1	0	0	0	1	1	0	0	0	0	0	0	Sensitive	Sensitive	Sensitive	Sensitive	Sensitive	Sensitive	Sensitive	Sensitive	Sensitive	Sensitive	Sensitive	Sensitive	Sensitive	Sensitive	Resistant
EC140	Group B1	1	0	0	0	0	0	0	0	0	0	0	1	Resistant	Resistant	Sensitive	Sensitive	Sensitive	Sensitive	Sensitive	Sensitive	Sensitive	Sensitive	Sensitive	Sensitive	Sensitive	Sensitive	Resistant
EC141	Group A	1	0	0	0	0	0	1	0	0	1	0	0	Resistant	Sensitive	Resistant	Sensitive	Resistant	Resistant	Resistant	Resistant	Sensitive	Sensitive	Resistant	Resistant	Resistant	Sensitive	Resistant
EC142	Group B1	1	1	0	1	1	0	1	1	0	0	1	1	Resistant	Sensitive	Resistant	Resistant	Sensitive	Resistant	Sensitive	Resistant	Resistant	Sensitive	Resistant	Resistant	Resistant	Sensitive	Resistant
EC143	Group B2	1	1	0	1	1	1	1	1	0	0	1	1	Resistant	Sensitive	Resistant	Resistant	Sensitive	Resistant	Resistant	Sensitive	Sensitive	Sensitive	Resistant	Sensitive	Resistant	Sensitive	Resistant
EC144	Group A	1	0	0	0	0	0	1	0	0	1	0	0	Resistant	Resistant	Resistant	Resistant	Sensitive	Resistant	Sensitive	Sensitive	Sensitive	Sensitive	Resistant	Sensitive	Sensitive	Sensitive	Resistant
EC145	Group A	0	0	0	1	0	0	0	1	0	0	0	0	Resistant	Resistant	Resistant	Resistant	Sensitive	Resistant	Sensitive	Sensitive	Sensitive	Sensitive	Resistant	Sensitive	Resistant	Sensitive	Sensitive
EC146	Group A	1	1	1	1	0	0	1	1	0	0	1	1	Resistant	Resistant	Resistant	Resistant	Sensitive	Resistant	Sensitive	Sensitive	Sensitive	Resistant	Resistant	Resistant	Resistant	Sensitive	Resistant
EC147	Clade 1	0	0	0	1	0	1	1	0	0	0	0	0	Resistant	Resistant	Resistant	Resistant	Resistant	Sensitive	Resistant	Sensitive	Resistant	Resistant	Resistant	Resistant	Sensitive	Sensitive	Sensitive
EC148	Group E	1	1	0	1	0	1	1	1	0	0	0	1	Resistant	Resistant	Resistant	Resistant	Sensitive	Sensitive	Sensitive	Sensitive	Sensitive	Sensitive	Sensitive	Resistant	Resistant	Sensitive	Sensitive
EC149	Group B2	0	0	0	1	0	1	1	1	0	0	0	0	Resistant	Resistant	Resistant	Resistant	Sensitive	Sensitive	Sensitive	Sensitive	Sensitive	Sensitive	Sensitive	Resistant	Sensitive	Sensitive	Resistant
EC150	Group E	0	0	0	0	0	1	1	0	0	0	0	0	Resistant	Resistant	Resistant	Resistant	Sensitive	Resistant	Sensitive	Sensitive	Sensitive	Sensitive	Sensitive	Resistant	Sensitive	Sensitive	Resistant
EC151	Group B2	1	1	1	0	0	1	1	1	0	0	1	1	Sensitive	Sensitive	Sensitive	Sensitive	Sensitive	Sensitive	Sensitive	Sensitive	Sensitive	Sensitive	Sensitive	Resistant	Sensitive	Sensitive	Sensitive
EC152	Group B2	0	0	0	0	0	1	0	1	0	0	0	0	Resistant	Resistant	Resistant	Sensitive	Resistant	Resistant	Sensitive	Resistant	Sensitive	Sensitive	Resistant	Resistant	Sensitive	Sensitive	Sensitive
EC153	Group E	1	0	0	0	0	1	0	0	0	0	0	0	Sensitive	Resistant	Sensitive	Sensitive	Sensitive	Sensitive	Sensitive	Resistant	Sensitive	Sensitive	Resistant	Resistant	Sensitive	Sensitive	Resistant
EC154	Group F	1	0	0	0	0	1	0	0	0	0	1	1	Sensitive	Sensitive	Sensitive	Sensitive	Sensitive	Sensitive	Sensitive	Sensitive	Sensitive	Sensitive	Sensitive	Sensitive	Sensitive	Sensitive	Sensitive
EC155	Group B2	1	1	1	0	1	1	1	1	0	0	1	1	Sensitive	Sensitive	Sensitive	Sensitive	Sensitive	Sensitive	Sensitive	Sensitive	Sensitive	Sensitive	Sensitive	Sensitive	Sensitive	Sensitive	Resistant
EC156	Group A	1	0	1	0	0	0	0	0	0	0	0	1	Sensitive	Sensitive	Sensitive	Sensitive	Resistant	Sensitive	Sensitive	Sensitive	Sensitive	Sensitive	Resistant	Resistant	Sensitive	Sensitive	Sensitive
EC157	Group B2	1	0	0	0	1	1	0	0	0	0	1	1	Resistant	Resistant	Sensitive	Sensitive	Resistant	Sensitive	Sensitive	Sensitive	Sensitive	Sensitive	Sensitive	Resistant	Sensitive	Sensitive	Resistant
EC158	Group C	1	0	1	0	1	0	0	0	1	0	1	0	Resistant	Resistant	Resistant	Sensitive	Sensitive	Sensitive	Sensitive	Sensitive	Sensitive	Sensitive	Sensitive	Resistant	Sensitive	Sensitive	Resistant
EC159	Group C	1	0	1	0	1	0	0	0	1	0	1	0	Resistant	Sensitive	Sensitive	Sensitive	Sensitive	Sensitive	Sensitive	Sensitive	Sensitive	Sensitive	Sensitive	Resistant	Sensitive	Sensitive	Resistant
EC160	Group B1	1	0	0	0	0	0	0	0	0	1	0	0	Resistant	Resistant	Resistant	Sensitive	Sensitive	Sensitive	Sensitive	Sensitive	Sensitive	Sensitive	Resistant	Sensitive	Sensitive	Sensitive	Resistant
EC161	Group D	1	0	0	0	0	1	0	0	1	0	1	0	Resistant	Resistant	Sensitive	Sensitive	Sensitive	Sensitive	Sensitive	Sensitive	Sensitive	Sensitive	Sensitive	Resistant	Sensitive	Sensitive	Resistant
EC162	Group A	1	0	0	0	1	0	0	0	1	0	1	0	Sensitive	Sensitive	Sensitive	Sensitive	Resistant	Sensitive	Sensitive	Sensitive	Sensitive	Sensitive	Sensitive	Sensitive	Sensitive	Sensitive	Resistant
EC163	Group B1	1	0	0	0	0	0	0	1	0	0	0	0	Resistant	Resistant	Sensitive	Sensitive	Resistant	Sensitive	Sensitive	Sensitive	Sensitive	Sensitive	Sensitive	Resistant	Resistant	Sensitive	Sensitive
EC164	Group B2	1	1	1	0	1	1	1	1	0	1	1	1	Resistant	Resistant	Resistant	Sensitive	Sensitive	Sensitive	Sensitive	Sensitive	Sensitive	Sensitive	Sensitive	Sensitive	Sensitive	Sensitive	Sensitive
EC165	Group B2	1	0	0	0	0	1	0	1	0	0	1	1	Resistant	Sensitive	Sensitive	Sensitive	Sensitive	Sensitive	Sensitive	Sensitive	Sensitive	Sensitive	Sensitive	Resistant	Resistant	Sensitive	Sensitive
EC166	Group E	1	0	0	0	0	1	0	0	0	1	0	0	Resistant	Resistant	Sensitive	Sensitive	Resistant	Sensitive	Sensitive	Sensitive	Sensitive	Sensitive	Sensitive	Sensitive	Sensitive	Sensitive	Sensitive
EC167	Group A	1	0	0	0	0	0	0	0	0	0	0	0	Sensitive	Sensitive	Sensitive	Sensitive	Sensitive	Sensitive	Sensitive	Sensitive	Sensitive	Sensitive	Sensitive	Sensitive	Sensitive	Sensitive	Resistant
EC168	Group A	1	0	0	0	0	0	0	1	0	0	0	0	Resistant	Resistant	Resistant	Sensitive	Resistant	Resistant	Resistant	Sensitive	Resistant	Sensitive	Resistant	Sensitive	Sensitive	Resistant	Resistant
EC169	Group B2	1	0	0	0	0	1	0	0	0	0	0	0	Resistant	Sensitive	Sensitive	Sensitive	Resistant	Sensitive	Sensitive	Sensitive	Sensitive	Sensitive	Sensitive	Sensitive	Sensitive	Sensitive	Sensitive
EC170	Group A	1	0	0	0	0	0	0	0	0	0	0	0	Resistant	Resistant	Resistant	Sensitive	Resistant	Resistant	Sensitive	Sensitive	Sensitive	Sensitive	Sensitive	Sensitive	Sensitive	Sensitive	Resistant
EC171	Group B1	1	0	0	0	0	0	0	0	0	0	0	0	Resistant	Resistant	Resistant	Sensitive	Resistant	Sensitive	Sensitive	Sensitive	Sensitive	Sensitive	Sensitive	Sensitive	Sensitive	Resistant	Resistant
EC172	Group B1	0	0	0	0	0	0	0	0	0	0	0	0	Resistant	Resistant	Resistant	Sensitive	Resistant	Sensitive	Sensitive	Sensitive	Sensitive	Sensitive	Sensitive	Sensitive	Sensitive	Sensitive	Resistant
EC173	Group F	1	0	0	0	1	1	0	0	0	0	1	0	Resistant	Resistant	Sensitive	Sensitive	Sensitive	Sensitive	Sensitive	Sensitive	Sensitive	Sensitive	Sensitive	Sensitive	Sensitive	Sensitive	Resistant
EC174	Group A	1	0	0	0	0	0	0	0	0	0	0	0	Resistant	Resistant	Sensitive	Sensitive	Sensitive	Sensitive	Sensitive	Sensitive	Sensitive	Sensitive	Sensitive	Sensitive	Sensitive	Sensitive	Resistant
EC175	Group F	1	0	0	0	0	1	0	0	0	0	0	0	Resistant	Resistant	Sensitive	Resistant	Resistant	Resistant	Resistant	Resistant	Resistant	Resistant	Sensitive	Resistant	Sensitive	Sensitive	Sensitive
EC176	Group A	1	0	0	0	0	0	0	0	0	0	0	0	Resistant	Resistant	Sensitive	Resistant	Resistant	Sensitive	Sensitive	Resistant	Sensitive	Resistant	Resistant	Sensitive	Resistant	Resistant	Resistant
EC177	Group B1	1	0	0	0	0	0	0	1	0	0	0	0	Sensitive	Sensitive	Sensitive	Sensitive	Sensitive	Sensitive	Sensitive	Sensitive	Sensitive	Sensitive	Sensitive	Sensitive	Sensitive	Sensitive	Sensitive
EC178	Group D	1	0	0	0	0	1	0	0	0	0	0	1	Resistant	Resistant	Resistant	Resistant	Resistant	Sensitive	Sensitive	Resistant	Resistant	Resistant	Sensitive	Resistant	Sensitive	Sensitive	Resistant
EC179	Group E	1	0	0	0	0	1	0	0	1	1	1	0	Resistant	Resistant	Resistant	Resistant	Resistant	Sensitive	Sensitive	Resistant	Resistant	Resistant	Resistant	Resistant	Resistant	Sensitive	Sensitive
EC180	Group A	1	0	0	0	0	0	0	0	0	0	0	0	Resistant	Resistant	Resistant	Resistant	Sensitive	Sensitive	Sensitive	Resistant	Resistant	Resistant	Resistant	Resistant	Resistant	Sensitive	Resistant
EC181	Group E	1	0	0	0	1	1	0	0	0	0	0	0	Resistant	Resistant	Resistant	Resistant	Resistant	Resistant	Resistant	Resistant	Resistant	Resistant	Resistant	Resistant	Resistant	Sensitive	Resistant
EC182	Group D	1	0	0	0	1	1	0	0	0	0	1	0	Resistant	Resistant	Sensitive	Resistant	Resistant	Sensitive	Sensitive	Resistant	Resistant	Sensitive	Resistant	Sensitive	Sensitive	Sensitive	Resistant
EC183	Group A	1	0	0	0	0	0	0	0	0	0	0	0	Resistant	Sensitive	Resistant	Resistant	Resistant	Sensitive	Sensitive	Sensitive	Resistant	Resistant	Sensitive	Resistant	Sensitive	Sensitive	Resistant
EC184	Group B1	1	0	0	0	0	0	0	0	0	0	0	0	Resistant	Resistant	Sensitive	Resistant	Resistant	Sensitive	Sensitive	Resistant	Resistant	Sensitive	Sensitive	Resistant	Sensitive	Sensitive	Sensitive
EC185	Group B1	1	0	0	0	0	0	0	0	0	0	0	0	Resistant	Resistant	Resistant	Resistant	Resistant	Sensitive	Resistant	Resistant	Resistant	Resistant	Sensitive	Resistant	Sensitive	Sensitive	Sensitive
EC186	Group B2	1	1	1	0	1	1	1	1	0	1	1	1	Resistant	Resistant	Resistant	Sensitive	Resistant	Sensitive	Resistant	Resistant	Resistant	Sensitive	Resistant	Resistant	Sensitive	Sensitive	Resistant
EC187	Group A	1	0	0	0	0	0	0	0	0	0	0	0	Resistant	Resistant	Sensitive	Resistant	Resistant	Sensitive	Resistant	Resistant	Resistant	Sensitive	Sensitive	Resistant	Sensitive	Sensitive	Resistant
EC188	Group E	1	0	1	0	1	1	0	0	1	1	1	0	Resistant	Resistant	Resistant	Resistant	Resistant	Sensitive	Resistant	Resistant	Resistant	Sensitive	Resistant	Resistant	Resistant	Sensitive	Resistant
EC189	Group A	1	0	0	0	1	0	0	0	1	0	1	0	Resistant	Sensitive	Resistant	Resistant	Resistant	Sensitive	Resistant	Resistant	Resistant	Sensitive	Sensitive	Resistant	Sensitive	Sensitive	Sensitive
EC190	Group D	1	0	0	0	0	1	0	0	0	0	0	0	Sensitive	Sensitive	Sensitive	Sensitive	Resistant	Sensitive	Sensitive	Sensitive	Sensitive	Sensitive	Sensitive	Sensitive	Sensitive	Sensitive	Resistant
EC191	Group B2	1	0	0	0	1	1	0	0	0	0	1	1	Resistant	Sensitive	Sensitive	Sensitive	Sensitive	Sensitive	Sensitive	Sensitive	Sensitive	Sensitive	Sensitive	Sensitive	Sensitive	Sensitive	Resistant
EC192	Group A	1	0	0	0	0	0	0	0	0	1	0	0	Sensitive	Sensitive	Sensitive	Sensitive	Sensitive	Sensitive	Sensitive	Sensitive	Sensitive	Sensitive	Sensitive	Resistant	Sensitive	Sensitive	Resistant
EC193	Group B2	1	1	1	0	1	1	1	1	0	0	1	1	Resistant	Resistant	Sensitive	Resistant	Resistant	Sensitive	Sensitive	Sensitive	Resistant	Sensitive	Resistant	Resistant	Sensitive	Sensitive	Sensitive
EC194	Group B1	1	0	0	0	0	0	0	0	0	1	0	0	Resistant	Resistant	Resistant	Resistant	Resistant	Resistant	Resistant	Sensitive	Resistant	Sensitive	Resistant	Resistant	Sensitive	Sensitive	Resistant
EC195	Group B2	1	0	1	0	1	1	0	1	0	0	0	1	Resistant	Resistant	Resistant	Resistant	Resistant	Resistant	Resistant	Resistant	Resistant	Resistant	Resistant	Resistant	Resistant	Sensitive	Resistant
EC196	Group B2	1	1	1	0	1	1	0	1	0	0	1	1	Resistant	Resistant	Resistant	Resistant	Resistant	Sensitive	Resistant	Resistant	Resistant	Resistant	Resistant	Resistant	Sensitive	Sensitive	Sensitive
EC197	Group D	1	0	1	0	1	1	0	0	0	1	0	1	Resistant	Resistant	Sensitive	Sensitive	Resistant	Sensitive	Sensitive	Resistant	Resistant	Sensitive	Resistant	Resistant	Sensitive	Sensitive	Sensitive
EC198	Group B1	1	0	0	0	0	0	0	0	0	0	0	0	Resistant	Resistant	Sensitive	Resistant	Sensitive	Resistant	Resistant	Resistant	Resistant	Sensitive	Sensitive	Resistant	Sensitive	Sensitive	Sensitive
EC199	Group B1	1	0	0	0	0	0	0	0	0	0	0	0	Resistant	Resistant	Resistant	Sensitive	Sensitive	Sensitive	Sensitive	Sensitive	Sensitive	Sensitive	Sensitive	Sensitive	Sensitive	Sensitive	Sensitive
EC200	Group A	1	0	0	0	0	0	0	0	0	0	0	0	Resistant	Resistant	Resistant	Resistant	Resistant	Resistant	Resistant	Sensitive	Resistant	Sensitive	Sensitive	Sensitive	Sensitive	Resistant	Resistant
EC201	Group A	1	0	0	0	1	0	0	0	0	0	0	0	Resistant	Resistant	Resistant	Resistant	Sensitive	Sensitive	Resistant	Sensitive	Sensitive	Sensitive	Resistant	Resistant	Sensitive	Sensitive	Sensitive
EC202	Group B1	1	0	0	0	0	0	0	0	0	0	0	0	Resistant	Resistant	Resistant	Resistant	Resistant	Sensitive	Resistant	Sensitive	Sensitive	Sensitive	Sensitive	Sensitive	Sensitive	Sensitive	Resistant
EC203	Group B2	1	0	0	0	0	0	0	0	0	1	0	0	Resistant	Resistant	Sensitive	Resistant	Sensitive	Sensitive	Sensitive	Sensitive	Resistant	Sensitive	Sensitive	Resistant	Sensitive	Sensitive	Sensitive
EC204	Group B2	1	0	0	0	0	0	0	0	0	0	0	0	Resistant	Resistant	Sensitive	Resistant	Sensitive	Sensitive	Resistant	Sensitive	Sensitive	Sensitive	Resistant	Resistant	Sensitive	Sensitive	Sensitive
EC205	Group B2	1	0	0	0	1	0	0	0	1	0	1	0	Resistant	Resistant	Resistant	Sensitive	Sensitive	Sensitive	Sensitive	Sensitive	Sensitive	Sensitive	Resistant	Resistant	Sensitive	Sensitive	Resistant
EC206	Group B2	0	0	0	0	0	0	0	0	0	0	0	0	Resistant	Sensitive	Sensitive	Sensitive	Sensitive	Sensitive	Resistant	Sensitive	Sensitive	Sensitive	Sensitive	Resistant	Sensitive	Sensitive	Resistant
EC207	Unknown	1	0	1	0	1	0	1	0	0	1	1	1	Resistant	Sensitive	Sensitive	Resistant	Resistant	Sensitive	Resistant	Sensitive	Sensitive	Resistant	Sensitive	Resistant	Sensitive	Sensitive	Sensitive
EC208	Group A	1	0	0	0	0	0	0	0	0	0	0	0	Resistant	Resistant	Sensitive	Sensitive	Sensitive	Sensitive	Resistant	Sensitive	Resistant	Sensitive	Sensitive	Resistant	Sensitive	Sensitive	Sensitive
EC209	Group B2	1	1	1	1	0	0	1	1	0	0	1	0	Resistant	Resistant	Sensitive	Sensitive	Sensitive	Sensitive	Resistant	Sensitive	Sensitive	Sensitive	Sensitive	Sensitive	Sensitive	Sensitive	Sensitive
EC210	Group B2	0	0	0	0	0	0	0	0	0	0	1	0	Resistant	Resistant	Resistant	Sensitive	Sensitive	Sensitive	Resistant	Sensitive	Sensitive	Sensitive	Sensitive	Resistant	Sensitive	Sensitive	Sensitive
EC211	Group B1	1	0	0	0	0	0	0	0	0	0	0	0	Resistant	Resistant	Resistant	Resistant	Sensitive	Sensitive	Resistant	Sensitive	Sensitive	Resistant	Sensitive	Sensitive	Sensitive	Sensitive	Resistant
EC212	Unknown	0	0	0	0	0	0	0	0	0	0	1	1	Resistant	Resistant	Sensitive	Resistant	Sensitive	Sensitive	Resistant	Sensitive	Sensitive	Sensitive	Sensitive	Sensitive	Sensitive	Sensitive	Resistant
EC213	Group B2	1	0	0	0	1	0	0	0	0	0	1	1	Resistant	Sensitive	Sensitive	Sensitive	Sensitive	Sensitive	Sensitive	Sensitive	Sensitive	Sensitive	Sensitive	Sensitive	Sensitive	Sensitive	Sensitive
EC214	Group B2	1	0	0	0	0	0	0	0	0	1	1	1	Resistant	Resistant	Resistant	Resistant	Resistant	Sensitive	Resistant	Resistant	Resistant	Resistant	Sensitive	Sensitive	Sensitive	Sensitive	Sensitive
